# Supplementary material for: Towards a Harmonized Terminology: A Glossary for Biocide Susceptibility Testing
Source: Pathogens. 2022 Dec 1;11(12):1455. doi: 10.3390/pathogens11121455 (PMC9780826; doi:10.3390/pathogens11121455)
Supplement: Supplementary file 1 [file pathogens-11-01455-s001.zip]

Archive with 1 entries (1 files):
- pathogens-2052052-supplementary.xlsx
