# Supplementary material for: Towards a Harmonized Terminology: A Glossary for Biocide Susceptibility Testing
Source: Pathogens. 2022 Dec 1;11(12):1455. doi: 10.3390/pathogens11121455 (PMC9780826; doi:10.3390/pathogens11121455)
Supplement: Supplementary file 1 [file pathogens-11-01455-s001.zip › pathogens-2052052-supplementary.xlsx]

## Sheet: study parameters
Table S1. Applied terms and interpretive criteria extracted from original studies.
Authors	Title	Terms	Interpretive criteria
Abuzaid, A., Hamouda, A. and Amyes, S. G.	Klebsiella pneumoniae susceptibility to biocides and its association with cepA, qacΔE and qacE efflux pump genes and antibiotic resistance	reduced susceptibility	own data set
Alotaibi, S. M. I., Ayibiekea, A., Pedersen, A. F., Jakobsen, L., Pinholt, M., Gumpert, H., Hammerum, A. M., Westh, H. and Ingmer, H.	Susceptibility of vancomycin-resistant and -sensitive Enterococcus faecium obtained from Danish hospitals to benzalkonium chloride, chlorhexidine and hydrogen peroxide biocides	tolerance	own data set
Beier, R. C., Foley, S. L., Davidson, M. K., White, D. G., McDermott, P. F., Bodeis-Jones, S., Zhao, S., Andrews, K., Crippen, T. L., Sheffield, C. L., Poole, T. L., Anderson, R. C. and Nisbet, D. J.	Characterization of antibiotic and disinfectant susceptibility profiles among Pseudomonas aeruginosa veterinary isolates recovered during 1994-2003	resistance	previously published breakpoints
Beier, R. C., Poole, T. L., Brichta-Harhay, D. M., Anderson, R. C., Bischoff, K. M., Hernandez, C. A., Bono, J. L., Arthur, T. M., Nagaraja, T. G., Crippen, T. L., Sheffield, C. L. and Nisbet, D. J.	Disinfectant and antibiotic susceptibility profiles of Escherichia coli O157:H7 strains from cattle carcasses, feces, and hides and ground beef from the United States	resistance	previously published breakpoints
Beier, R. C., Andrews, K., Hume, M. E., Sohail, M. U., Harvey, R. B., Poole, T. L., Crippen, T. L. and Anderson, R. C.	Disinfectant and Antimicrobial Susceptibility Studies of Staphylococcus aureus Strains and ST398-MRSA and ST5-MRSA Strains from Swine Mandibular Lymph Node Tissue, Commercial Pork Sausage Meat and Swine Feces	resistance	previously published breakpoints
Beutlich, J., Rodríguez, I., Schroeter, A., Käsbohrer, A., Helmuth, R. and Guerra, B.	A predominant multidrug-resistant Salmonella enterica serovar Saintpaul clonal line in German turkey and related food products	resistance	previously published breakpoints
Bjorland, J., Steinum, T., Kvitle, B., Waage, S., Sunde, M. and Heir, E.	Widespread distribution of disinfectant resistance genes among staphylococci of bovine and caprine origin in Norway	resistance	unclear
Block, C. and Furman, M.	Association between intensity of chlorhexidine use and micro-organisms of reduced susceptibility in a hospital environment	resistance	in-use concentrations
Boutarfi, Z., Rebiahi, S. A., Morghad, T., Perez Pulido, R., Grande Burgos, M. J., Mahdi, F., Lucas, R. and Galvez, A.	Biocide tolerance and antibiotic resistance of Enterobacter spp. isolated from an Algerian hospital environment	tolerance	own data set
Casado Muñoz Mdel, C., Benomar, N., Lavilla Lerma, L., Knapp, C. W., Gálvez, A. and Abriouel, H.	Biocide tolerance, phenotypic and molecular response of lactic acid bacteria isolated from naturally-fermented Aloreña table to different physico-chemical stresses	resistance	own data set
Clark, S. M., Loeffler, A., Schmidt, V. M., Chang, Y. M., Wilson, A., Timofte, D. and Bond, R.	Interaction of chlorhexidine with trisEDTA or miconazole in vitro against canine meticillin-resistant and -susceptible Staphylococcus pseudintermedius isolates from two UK regions	descriptive
Conceição, T., Coelho, C., de Lencastre, H. and Aires-de-Sousa, M.	High Prevalence of Biocide Resistance Determinants in Staphylococcus aureus Isolates from Three African Countries	nonsusceptibility	own data set
Couto, N., Belas, A., Couto, I., Perreten, V. and Pomba, C.	Genetic relatedness, antimicrobial and biocide susceptibility comparative analysis of methicillin-resistant and -susceptible Staphylococcus pseudintermedius from Portugal	descriptive
Couto, N., Belas, A., Kadlec, K., Schwarz, S. and Pomba, C.	Clonal diversity, virulence patterns and antimicrobial and biocide susceptibility among human, animal and environmental MRSA in Portugal	descriptive
Dias, V. C., Resende, J. A., Bastos, A. N., De Andrade Bastos, L. Q., De Andrade Bastos, V. Q., Bastos, R. V., Diniz, C. G. and Da Silva, V. L.	Epidemiological, Physiological, and Molecular Characteristics of a Brazilian Collection of Carbapenem-Resistant Acinetobacter baumannii and Pseudomonas aeruginosa	tolerance	own data set
Duran, N., Temiz, M., Duran, G. G., Eryılmaz, N. and Jenedi, K.	Relationship between the resistance genes to quaternary ammonium compounds and antibiotic resistance in staphylococci isolated from surgical site infections	resistance	unclear
Elli, M., Arioli, S., Guglielmetti, S. and Mora, D.	Biocide susceptibility in bifidobacteria of human origin	descriptive
Fernández Márquez, M. L., Burgos, M. J., Pulido, R. P., Gálvez, A. and López, R. L.	Biocide Tolerance and Antibiotic Resistance in Salmonella Isolates from Hen Eggshells	tolerance	own data set
Fernández Márquez, M. L., Grande Burgos, M. J., López Aguayo, M. C., Pérez Pulido, R., Gálvez, A. and Lucas, R.	Characterization of biocide-tolerant bacteria isolated from cheese and dairy small-medium enterprises	tolerance	own data set
Feßler, A. T., Scholtzek, A. D., Schug, A. R., Kohn, B., Weingart, C., Hanke, D., Schink, A. K., Bethe, A., Lübke-Becker, A. and Schwarz, S.	Antimicrobial and Biocide Resistance among Canine and Feline Enterococcus faecalis, Enterococcus faecium, Escherichia coli, Pseudomonas aeruginosa, and Acinetobacter baumannii Isolates from Diagnostic Submissions	resistance	in-use concentrations
Feßler, A. T., Scholtzek, A. D., Schug, A. R., Kohn, B., Weingart, C., Schink, A. K., Bethe, A., Lübke-Becker, A. and Schwarz, S.	Antimicrobial and Biocide Resistance among Feline and Canine Staphylococcus aureus and Staphylococcus pseudintermedius Isolates from Diagnostic Submissions	resistance	in-use concentrations
Gantzhorn, M. R., Pedersen, K., Olsen, J. E. and Thomsen, L. E.	Biocide and antibiotic susceptibility of Salmonella isolates obtained before and after cleaning at six Danish pig slaughterhouses	tolerance	own data set
Goodarzi, R., Yousefimashouf, R., Taheri, M., Nouri, F. and Asghari, B.	Susceptibility to biocides and the prevalence of biocides resistance genes in clinical multidrug‑resistant Pseudomonas aeruginosa isolates from Hamadan, Iran	tolerance	unclear
Grande Burgos, M. J., Fernández Márquez, M. L., Pérez Pulido, R., Gálvez, A. and Lucas López, R.	Virulence factors and antimicrobial resistance in Escherichia coli strains isolated from hen egg shells	tolerance	own data set
Grünzweil, O. M., Palmer, L., Cabal, A., Szostak, M. P., Ruppitsch, W., Kornschober, C., Korus, M., Misic, D., Bernreiter-Hofer, T., Korath, A. D. J., Feßler, A. T., Allerberger, F., Schwarz, S., Spergser, J., Müller, E., Braun, S. D., Monecke, S., Ehricht, R., Walzer, C., Smodlaka, H. and Loncaric, I.	Presence of β-Lactamase-producing Enterobacterales and Salmonella Isolates in Marine Mammals	descriptive
Guo, J. and Li, C.	Molecular epidemiology and decreased susceptibility to disinfectants in carbapenem-resistant Acinetobacter baumannii isolated from intensive care unit patients in central China	reduced susceptibility	reference strain
Guo, L., Long, M., Huang, Y., Wu, G., Deng, W., Yang, X., Li, B., Meng, Y., Cheng, L., Fan, L., Zhang, H. and Zou, L.	Antimicrobial and disinfectant resistance of Escherichia coli isolated from giant pandas	descriptive
Gupta, P., Bhatia, M., Gupta, P. and Omar, B. J.	Emerging Biocide Resistance among Multidrug-Resistant Bacteria: Myth or Reality? A Pilot Study	descriptive
Hardy, K., Sunnucks, K., Gil, H., Shabir, S., Trampari, E., Hawkey, P. and Webber, M.	Increased Usage of Antiseptics Is Associated with Reduced Susceptibility in Clinical Isolates of Staphylococcus aureus	reduced susceptibility	own data set
Hasanvand, A., Ghafourian, S., Taherikalani, M., Jalilian, F. A., Sadeghifard, N. and Pakzad, I.	Antiseptic Resistance in Methicillin Sensitive and Methicillin Resistant Staphylococcus aureus Isolates from Some Major Hospitals, Iran	descriptive
Hayashi, M., Kawamura, K., Matsui, M., Suzuki, M., Suzuki, S., Shibayama, K. and Arakawa, Y.	Reduction in chlorhexidine efficacy against multi-drug-resistant Acinetobacter baumannii international clone II	reduced susceptibility	own data set
Higgins, C. S., Murtough, S. M., Williamson, E., Hiom, S. J., Payne, D. J., Russell, A. D. and Walsh, T. R.	Resistance to antibiotics and biocides among non-fermenting Gram-negative bacteria	descriptive
Ho, C. M., Li, C. Y., Ho, M. W., Lin, C. Y., Liu, S. H. and Lu, J. J.	High rate of qacA- and qacB-positive methicillin-resistant Staphylococcus aureus isolates from chlorhexidine-impregnated catheter-related bloodstream infections	descriptive
Htun, H. L., Hon, P. Y., Holden, M. T. G., Ang, B. and Chow, A.	Chlorhexidine and octenidine use, carriage of qac genes, and reduced antiseptic susceptibility in methicillin-resistant Staphylococcus aureus isolates from a healthcare network	reduced susceptibility	previously published breakpoints
Humayoun, S. B., Hiott, L. M., Gupta, S. K., Barrett, J. B., Woodley, T. A., Johnston, J. J., Jackson, C. R. and Frye, J. G.	An assay for determining the susceptibility of Salmonella isolates to commercial and household biocides	resistance	own data set
Kadry, A. A., Serry, F. M., El-Ganiny, A. M. and El-Baz, A. M.	Integron occurrence is linked to reduced biocide susceptibility in multidrug resistant Pseudomonas aeruginosa	reduced susceptibility	own data set
Kawamura-Sato, K., Wachino, J., Kondo, T., Ito, H. and Arakawa, Y.	Correlation between reduced susceptibility to disinfectants and multidrug resistance among clinical isolates of Acinetobacter species	resistance	in-use concentrations
Kernberger-Fischer, I. A., Krischek, C., Strommenger, B., Fiegen, U., Beyerbach, M., Kreienbrock, L., Klein, G. and Kehrenberg, C.	Susceptibility of Methicillin-Resistant and -Susceptible Staphylococcus aureus Isolates of Various Clonal Lineages from Germany to Eight Biocides	wild type, non-wild type	previously published breakpoints
Khan, S., Beattie, T. K. and Knapp, C. W.	Relationship between antibiotic- and disinfectant-resistance profiles in bacteria harvested from tap water	resistance, tolerance	unclear
Lavilla Lerma, L., Benomar, N., Casado Muñoz Mdel, C., Gálvez, A. and Abriouel, H.	Correlation between antibiotic and biocide resistance in mesophilic and psychrotrophic Pseudomonas spp. isolated from slaughterhouse surfaces throughout meat chain production	wild type	own data set
Leelaporn, A., Paulsen, I. T., Tennent, J. M., Littlejohn, T. G. and Skurray, R. A.	Multidrug resistance to antiseptics and disinfectants in coagulase-negative staphylococci	resistance	unclear
Li, L., Ye, L., Kromann, S. and Meng, H.	Occurrence of Extended-Spectrum β-Lactamases, Plasmid-Mediated Quinolone Resistance, and Disinfectant Resistance Genes in Escherichia coli Isolated from Ready-To-Eat Meat Products	resistance	unclear
Liu, Q., Zhao, H., Han, L., Shu, W., Wu, Q. and Ni, Y.	Frequency of biocide-resistant genes and susceptibility to chlorhexidine in high-level mupirocin-resistant, methicillin-resistant Staphylococcus aureus (MuH MRSA)	tolerance	previously published breakpoints
Long, M., Lai, H., Deng, W., Zhou, K., Li, B., Liu, S., Fan, L., Wang, H. and Zou, L.	Disinfectant susceptibility of different Salmonella serotypes isolated from chicken and egg production chains	resistance	own data set
Maertens, H., De Reu, K., Meyer, E., Van Coillie, E. and Dewulf, J.	Limited association between disinfectant use and either antibiotic or disinfectant susceptibility of Escherichia coli in both poultry and pig husbandry	wild type, non-wild type	own data set
Maertens, H., Van Coillie, E., Millet, S., Van Weyenberg, S., Sleeckx, N., Meyer, E., Zoons, J., Dewulf, J. and De Reu, K.	Repeated disinfectant use in broiler houses and pig nursery units does not affect disinfectant and antibiotic susceptibility in Escherichia coli field isolates	descriptive
Marino, M., Frigo, F., Bartolomeoli, I. and Maifreni, M.	Safety-related properties of staphylococci isolated from food and food environments	tolerance	previously published breakpoints
Márquez, M. L. F., Burgos, M. J. G., Pulido, R. P., Gálvez, A. and López, R. L.	Correlations among Resistances to Different Antimicrobial Compounds in Salmonella Strains from Hen Eggshells	tolerance	unclear
Martins, M., McCusker, M. P., McCabe, E. M., O'Leary, D., Duffy, G. and Fanning, S.	Evidence of metabolic switching and implications for food safety from the phenome(s) of Salmonella enterica serovar Typhimurium DT104 cultured at selected points across the pork production food chain	tolerance	reference strain
Mavri, A. and Smole Možina, S.	Effects of efflux-pump inducers and genetic variation of the multidrug transporter cmeB in biocide resistance of Campylobacter jejuni and Campylobacter coli	resistance	own data set
Minarovičová, J., Véghová, A., Mikulášová, M., Chovanová, R., Šoltýs, K., Drahovská, H. and Kaclíková, E.	Benzalkonium chloride tolerance of Listeria monocytogenes strains isolated from a meat processing facility is related to presence of plasmid-borne bcrABC cassette	tolerance	own data set
Mondal, A., Venkataramaiah, M., Rajamohan, G. and Srinivasan, V. B.	Occurrence of Diverse Antimicrobial Resistance Determinants in Genetically Unrelated Biocide Tolerant Klebsiella pneumoniae	resistance	unclear
Monecke, S., Feßler, A. T., Burgold-Voigt, S., Krüger, H., Mühldorfer, K., Wibbelt, G., Liebler-Tenorio, E. M., Reinicke, M., Braun, S. D., Hanke, D., Diezel, C., Müller, E., Loncaric, I., Schwarz, S. and Ehricht, R.	Staphylococcus aureus isolates from Eurasian Beavers (Castor fiber) carry a novel phage-borne bicomponent leukocidin related to the Panton-Valentine leukocidin	descriptive
Morante, J., Quispe, A. M., Ymaña, B., Moya-Salazar, J., Luque, N., Soza, G., Ramos Chirinos, M. and Pons, M. J.	Tolerance to disinfectants (chlorhexidine and isopropanol) and its association with antibiotic resistance in clinically-related Klebsiella pneumoniae isolates	resistance, tolerance	previously published breakpoints
Morrissey, I., Oggioni, M. R., Knight, D., Curiao, T., Coque, T., Kalkanci, A. and Martinez, J. L.	Evaluation of epidemiological cut-off values indicates that biocide resistant subpopulations are uncommon in natural isolates of clinically-relevant microorganisms	wild type, non-wild type	own data set
Namaki, M., Habibzadeh, S., Vaez, H., Arzanlou, M., Safarirad, S., Bazghandi, S. A., Sahebkar, A. and Khademi, F.	Prevalence of resistance genes to biocides in antibiotic-resistant Pseudomonas aeruginosa clinical isolates	resistance	previously published breakpoints
Nor A'shimi M, H., Alattraqchi, A. G., Mohd Rani, F., NI, A. Rahman, Ismail, S., Abdullah, F. H., Othman, N., Cleary, D. W., Clarke, S. C. and Yeo, C. C.	Biocide susceptibilities and biofilm-forming capacities of Acinetobacter baumannii clinical isolates from Malaysia	descriptive
Ortiz, S., López, V. and Martínez-Suárez, J. V.	Control of Listeria monocytogenes contamination in an Iberian pork processing plant and selection of benzalkonium chloride-resistant strains	resistance	reference strain
Pereira, R. S., Dias, V. C., Ferreira-Machado, A. B., Resende, J. A., Bastos, A. N., Andrade Bastos, L. Q., Andrade Bastos, V. Q., Bastos, R. V., Da Silva, V. L. and Diniz, C. G.	Physiological and molecular characteristics of carbapenem resistance in Klebsiella pneumoniae and Enterobacter aerogenes	tolerance	own data set
Prag, G., Falk-Brynhildsen, K., Jacobsson, S., Hellmark, B., Unemo, M. and Söderquist, B.	Decreased susceptibility to chlorhexidine and prevalence of disinfectant resistance genes among clinical isolates of Staphylococcus epidermidis	descriptive
Rasmussen, L. H., Kjeldgaard, J., Christensen, J. P. and Ingmer, H.	Multilocus sequence typing and biocide tolerance of Arcobacter butzleri from Danish broiler carcasses	tolerance	in-use concentrations
Rizzotti, L., Rossi, F. and Torriani, S.	Biocide and antibiotic resistance of Enterococcus faecalis and Enterococcus faecium isolated from the swine meat chain	tolerance	previously published breakpoints
Roedel, A., Dieckmann, R., Brendebach, H., Hammerl, J. A., Kleta, S., Noll, M., Al Dahouk, S. and Vincze, S.	Biocide-Tolerant Listeria monocytogenes Isolates from German Food Production Plants Do Not Show Cross-Resistance to Clinically Relevant Antibiotics	tolerance	previously published breakpoints
Roedel, A., Dieckmann, R., Makarewicz, O., Hartung, A., Noll, M., Pletz, M. W., Dahouk, S. A. and Vincze, S.	Evaluation of a Newly Developed Vacuum Dried Microtiter Plate for Rapid Biocide Susceptibility Testing of Clinical Enterococcus Faecium Isolates	tolerance	own data set
Roedel, A., Vincze, S., Projahn, M., Roesler, U., Robé, C., Hammerl, J. A., Noll, M., Al Dahouk, S. and Dieckmann, R.	Genetic but No Phenotypic Associations between Biocide Tolerance and Antibiotic Resistance in Escherichia coli from German Broiler Fattening Farms	tolerance	previously published breakpoints
Romero, J. L., Grande Burgos, M. J., Pérez-Pulido, R., Gálvez, A. and Lucas, R.	Resistance to Antibiotics, Biocides, Preservatives and Metals in Bacteria Isolated from Seafoods: Co-Selection of Strains Resistant or Tolerant to Different Classes of Compounds	tolerance	unclear
Rose, H., Baldwin, A., Dowson, C. G. and Mahenthiralingam, E.	Biocide susceptibility of the Burkholderia cepacia complex	resistance	in-use concentrations
Seier-Petersen, M. A., Nielsen, L. N., Ingmer, H., Aarestrup, F. M. and Agersø, Y.	Biocide Susceptibility of Staphylococcus aureus CC398 and CC30 Isolates from Pigs and Identification of the Biocide Resistance Genes, qacG and qacC	resistance	own data set
Sheng, W. H., Wang, J. T., Lauderdale, T. L., Weng, C. M., Chen, D. and Chang, S. C.	Epidemiology and susceptibilities of methicillin-resistant Staphylococcus aureus in Taiwan: emphasis on chlorhexidine susceptibility	resistance	previously published breakpoints
Shirmohammadlou, N., Zeighami, H., Haghi, F. and Kashefieh, M.	Resistance pattern and distribution of carbapenemase and antiseptic resistance genes among multidrug-resistant Acinetobacter baumannii isolated from intensive care unit patients	resistance	in-use concentrations
Sidhu, M. S., Heir, E., Leegaard, T., Wiger, K. and Holck, A.	Frequency of disinfectant resistance genes and genetic linkage with beta-lactamase transposon Tn552 among clinical staphylococci	resistance	own data set
Sidhu, M. S., Langsrud, S. and Holck, A.	Disinfectant and antibiotic resistance of lactic acid bacteria isolated from the food industry	resistance, tolerance	unclear
Sidhu, M. S., Sørum, H. and Holck, A.	Resistance to quaternary ammonium compounds in food-related bacteria	resistance	unclear
Sinwat, N., Witoonsatian, K., Chumsing, S., Suwanwong, M., Kankuntod, S., Jirawattanapong, P. and Songserm, T.	Antimicrobial Resistance Phenotypes and Genotypes of Salmonella spp. Isolated from Commercial Duck Meat Production in Thailand and Their Minimal Inhibitory Concentration of Disinfectants	reduced susceptibility	reference strain
Sobhanipoor, M. H., Ahmadrajabi, R., Nave, H. H. and Saffari, F.	Reduced Susceptibility to Biocides among Enterococci from Clinical and Non-Clinical Sources	tolerance	previously published breakpoints
Suller, M. T. and Russell, A. D.	Antibiotic and biocide resistance in methicillin-resistant Staphylococcus aureus and vancomycin-resistant enterococcus	resistance	own data set
Sun, Y., Hu, X., Guo, D., Shi, C., Zhang, C., Peng, X., Yang, H. and Xia, X.	Disinfectant Resistance Profiles and Biofilm Formation Capacity of Escherichia coli Isolated from Retail Chicken	resistance, tolerance	reference strain
Valenzuela, A. S., Benomar, N., Abriouel, H., Cañamero, M. M., López, R. L. and Gálvez, A.	Biocide and copper tolerance in enterococci from different sources	tolerance	unclear
Vijayakumar, R., Sandle, T., Al-Aboody, M. S., AlFonaisan, M. K., Alturaiki, W., Mickymaray, S., Premanathan, M. and Alsagaby, S. A.	Distribution of biocide resistant genes and biocides susceptibility in multidrug-resistant Klebsiella pneumoniae, Pseudomonas aeruginosa and Acinetobacter baumannii - A first report from the Kingdom of Saudi Arabia	reduced susceptibility	reference strain
Wand, M. E., Baker, K. S., Benthall, G., McGregor, H., McCowen, J. W., Deheer-Graham, A. and Sutton, J. M.	Characterization of pre-antibiotic era Klebsiella pneumoniae isolates with respect to antibiotic/disinfectant susceptibility and virulence in Galleria mellonella	descriptive
Wieland, N., Boss, J., Lettmann, S., Fritz, B., Schwaiger, K., Bauer, J. and Hölzel, C. S.	Susceptibility to disinfectants in antimicrobial-resistant and -susceptible isolates of Escherichia coli, Enterococcus faecalis and Enterococcus faecium from poultry-ESBL/AmpC-phenotype of E. coli is not associated with resistance to a quaternary ammonium compound, DDAC	resistance	in-use concentrations
Wilson, A., Fox, E. M., Fegan, N. and Kurtböke, DÍ	Comparative Genomics and Phenotypic Investigations Into Antibiotic, Heavy Metal, and Disinfectant Susceptibilities of Salmonella enterica Strains Isolated in Australia	descriptive
X. Xiao, X., Bai, L., Wang, S., Liu, L., Qu, X., Zhang, J., Xiao, Y., Tang, B., Li, Y., Yang, H. and Wang, W.	Chlorine Tolerance and Cross-Resistance to Antibiotics in Poultry-Associated Salmonella Isolates in China	tolerance	reference strain
Zhang, A., He, X., Meng, Y., Guo, L., Long, M., Yu, H., Li, B., Fan, L., Liu, S., Wang, H. and Zou, L.	Antibiotic and Disinfectant Resistance of Escherichia coli Isolated from Retail Meats in Sichuan, China	resistance	previously published breakpoints
